# Supplementary material for: Analytical Workflows to Unlock Predictive Power in Biotherapeutic Developability
Source: Pharm Res. 2022 Dec 5;40(2):487–500. doi: 10.1007/s11095-022-03448-y (PMC9944381; doi:10.1007/s11095-022-03448-y)
Supplement: Supplementary file 2 — Supplementary file2 (XLSX 27 kb) [file 11095_2022_3448_MOESM2_ESM.xlsx]

## Sheet: ESM_2
mAb	pH	[NaCl]	Tonset	Tm1	Tm2	Tm3	Monomer%	Aggregate%	Z-Average	PDI	kD	D0	kD_SE	Tagg1		Notes
mAb-1	4	0	44.58	51.13	85.19	N/A	N/A	N/A	11.414	0.215206	N/A	N/A	N/A	N/A
mAb-1	4	50	37.32	43.62	80.88	N/A	N/A	N/A	11.6453	0.118142	N/A	N/A	N/A	76		Parameter Name	Description
mAb-1	4	150	37.14	43	80.11	N/A	N/A	N/A	N/A	N/A	N/A	N/A	N/A	74		mAb	Abbreviation of the mAb name; see Table S1
mAb-1	5	0	54.57	60.09	88.31	N/A	N/A	N/A	11.5025	0.163543	N/A	N/A	N/A	87		pH	pH of the formulation
mAb-1	5	50	52.9	57.06	86.28	N/A	N/A	N/A	11.5185	0.0700608	N/A	N/A	N/A	85		[NaCl]	Concentration of NaCl in mM
mAb-1	5	150	51.2	55.5	84.81	N/A	N/A	N/A	12.8459	0.217575	N/A	N/A	N/A	60		Tonset	Temperature of unfolding onset in degrees Celsius
mAb-1	6	0	60.23	64.84	86.69	N/A	N/A	N/A	11.8079	0.165511	N/A	N/A	N/A	69		Tm1	1st unfolding temperature in degrees Celsius
mAb-1	6	50	59.01	63.69	86.4	N/A	N/A	N/A	11.7514	0.0821487	N/A	N/A	N/A	63		Tm2	2nd unfolding temperature in degrees Celsius
mAb-1	6	150	57.51	62.13	85.92	N/A	N/A	N/A	12.6741	0.172179	N/A	N/A	N/A	59		Tm3	3rd unfolding temperature in degrees Celsius
mAb-1	7	0	59.96	65.68	85.71	N/A	N/A	N/A	12.0787	0.163143	N/A	N/A	N/A	72		Monomer%	% of monomer peak area UV at 280nm
mAb-1	7	50	59.41	64.81	85.63	N/A	N/A	N/A	12.322	0.166037	N/A	N/A	N/A	76		Aggregate%	% of aggregate peak area UV at 280nm
mAb-1	7	150	58.29	63.7	85.46	N/A	N/A	N/A	12.0386	0.0907194	N/A	N/A	N/A	83		Z-Average	Particle size in nm
mAb-1	8	0	59.89	65.09	85.26	N/A	N/A	N/A	13.6947	0.288134	N/A	N/A	N/A	74		PDI	Polydispersity Index
mAb-1	8	50	59.42	64.23	85.13	N/A	N/A	N/A	11.9677	0.0714105	N/A	N/A	N/A	82		kD	Diffusion interaction parameter in mL/g
mAb-1	8	150	58.29	63.5	85	N/A	N/A	N/A	12.1227	0.106013	N/A	N/A	N/A	82		D0	Diffusion coefficient at zero concentration in (µm2)/s
mAb-2	4	0	57.68	63.27	78.48	87.65	98.7197	1.2803	14.21	0.42	N/A	N/A	N/A	N/A		kD_SE	Standard error of the kD linear fit in (µm2)/s
mAb-2	4	50	51.09	57.58	75.47	83.73	96.3666	3.63333	12.58	0.29	-47.3021	39.5486	0.732274	76		Tagg1	Aggregation temperature in degrees Celsius
mAb-2	4	150	50.87	58.02	75.54	83.63	97.3536	2.64643	12.06	0.24	-15.0563	41.2882	0.497402	72
mAb-2	5	0	63.33	69.77	79.71	84.98	99.7064	0.29359	10.85	0.1	N/A	N/A	N/A	81		The following were discarded from the final ML dataset:
mAb-2	5	50	61.29	67.92	79.24	84.58	99.354	0.646037	10.97	0.05	-6.08876	43.4357	0.502208	74			Feature was discarded as collinear with %Aggregate. This is because SEC analysis didn't reveal the presence of LMW species in any of the samples
mAb-2	5	150	60.56	67.4	78.87	83.95	99.8969	0.09	11.59	0.14	-12.3108	41.8104	0.642929	72			Experiment was discarded due to missing values
mAb-2	6	0	66.32	73.34	79.91	85.31	99.7326	0.267427	11.44	0.14	4.69744	40.7415	0.960643	76			Experiment was discarded due to low quality values
mAb-2	6	50	65.91	72.74	79.7	85.49	99.6967	0.30328	11.23	0.06	-15.4519	44.9798	0.169278	74
mAb-2	6	150	65.14	72.05	79.48	85.54	98.9129	1.08712	12.01	0.19	-0.485649	39.4871	0.421819	74
mAb-2	7	0	66.78	73.74	78.94	85.38	99.6917	0.30836	11.83	0.14	1.01691	40.0148	0.327897	68
mAb-2	7	50	66.56	73.59	78.86	85.3	99.7235	0.276452	11.73	0.13	-15.1099	42.539	0.18578	73
mAb-2	7	150	65.97	73.66	78.68	85.26	99.67	0.330012	11.79	0.1	-6.81841	41.6449	0.178222	74
mAb-2	8	0	65.68	73.8	78.55	85.18	99.8196	0.180354	11.74	0.12	-11.8767	42.5915	0.0673091	72
mAb-2	8	50	65.52	73.39	78.46	84.84	99.6671	0.332867	11.91	0.14	-19.1278	42.6932	0.0641892	73
mAb-2	8	150	65.25	73.27	78.35	84.86	99.688	0.311955	11.88	0.13	-26.171	43.7198	0.395416	74
mAb-3	4	0	50	57.01	64.61	79.64	99.2309	0.76907	N/A	N/A	N/A	N/A	N/A	N/A
mAb-3	4	50	43.68	51.6	59.47	75.21	99.2923	0.707737	N/A	N/A	N/A	N/A	N/A	64
mAb-3	4	150	43.33	52.5	61.15	75.49	99.1711	0.828947	12.0526	0.22288	-26.1912	41.987	1.12128	58
mAb-3	5	0	56.71	63.92	71.86	84.81	99.1309	0.869123	11.3274	0.0757239	N/A	N/A	N/A	67
mAb-3	5	50	55.44	62.53	71.44	83.48	99.1459	0.854067	11.3748	0.0644715	-27.8488	44.0436	0.601862	65
mAb-3	5	150	54.97	62	71.83	82.85	99.1554	0.84462	12.3208	0.143972	-35.969	42.3882	0.414132	56
mAb-3	6	0	62.1	68.87	73.29	85.77	99.3024	0.69765	13.7377	0.291045	16.9784	34.1998	0.268439	63
mAb-3	6	50	61.62	68.32	73.52	85.5	99.1332	0.86681	12.3542	0.171949	-16.8273	41.1608	0.045969	63
mAb-3	6	150	60.84	67.68	73.81	85.22	99.0138	0.986229	15.1431	0.394304	-34.8678	35.0371	0.266271	72
mAb-3	7	0	63.47	70.1	74.14	85.26	98.9911	1.00891	12.9088	0.201747	-27.4239	39.1444	0.400377	72
mAb-3	7	50	63.18	69.82	73.91	84.98	99.0244	0.975557	13.1765	0.230301	-15.593	38.1452	0.176179	73
mAb-3	7	150	62.2	69.17	73.86	84.55	98.9214	1.07864	13.5812	0.253128	-28.0806	38.5951	0.216561	74
mAb-3	8	0	62.36	70.03	73.74	84.53	99.0092	0.990817	12.6896	0.20248	-6.28146	37.6556	0.39289	74
mAb-3	8	50	61.87	69.68	73.52	84.26	98.99	1.01004	13.4789	0.253952	-7.21241	36.3975	0.214588	73
mAb-3	8	150	61.28	68.97	73.14	83.89	99.0682	0.931806	14.3106	0.310913	-9.28889	36.5789	0.193621	73
mAb-4	4	0	57.22	63.07	70.09	81.28	99.3829	0.617133	11.4366	0.218042	-4.46418	42.7166	0.147473	N/A
mAb-4	4	50	51.73	57.65	70.66	77.23	99.3253	0.674689	11.6692	0.144877	-19.1627	42.9559	0.327934	71
mAb-4	4	150	51.71	58.03	71.44	77.83	99.3493	0.650682	11.8266	0.211098	-25.3666	44.1242	0.0806731	70
mAb-4	5	0	61.64	69.18	77.31	84.72	99.3467	0.65329	18.4879	0.130493	-82.8201	33.1451	0.408817	69
mAb-4	5	50	60.7	70.91	76.58	84.13	99.3391	0.660957	12.0727	0.11029	-41.931	44.0886	0.256348	70
mAb-4	5	150	60.17	72.48	76.65	83.76	99.3393	0.660683	11.8427	0.125381	-26.6806	43.7735	0.0967254	71
mAb-4	6	0	N/A	N/A	N/A	N/A	N/A	N/A	N/A	N/A	N/A	N/A	N/A	N/A
mAb-4	6	50	N/A	N/A	N/A	N/A	N/A	N/A	N/A	N/A	N/A	N/A	N/A	N/A
mAb-4	6	150	64.28	71.38	76.33	85.2	99.3149	0.685073	11.5154	0.0826386	-14.0521	43.0946	0.243522	71
mAb-4	7	0	N/A	N/A	N/A	N/A	N/A	N/A	N/A	N/A	N/A	N/A	N/A	N/A
mAb-4	7	50	62.53	69.16	74.82	84.78	99.3168	0.683123	11.8135	0.129034	-25.8728	44.5387	0.199482	69
mAb-4	7	150	64.02	70.79	75.74	84.54	99.2734	0.726637	11.5259	0.0789897	-13.4167	43.6613	0.107445	71
mAb-4	8	0	60.16	67.11	71.27	84.47	99.3081	0.691903	11.6752	0.0943453	-42.2557	45.1229	0.632497	68
mAb-4	8	50	61.87	68.77	74.95	84.38	99.2898	0.710232	11.4121	0.0566039	-12.9489	43.8152	0.078132	69
mAb-4	8	150	63.43	70.4	74.83	84.28	99.2551	0.744903	11.5244	0.0913147	-14.5105	44.3103	0.116869	71
mAb-5	4	0	57.37	62.76	76.61	82.53	99.5	0.5	N/A	N/A	N/A	N/A	N/A	N/A
mAb-5	4	50	51.34	57.52	74.04	80.16	99.5	0.5	N/A	N/A	N/A	N/A	N/A	75
mAb-5	4	150	51.01	57.91	74.13	80.06	99.5	0.5	11.177	0.084	N/A	N/A	N/A	72
mAb-5	5	0	63.6	69.52	78.04	85.65	99.5	0.5	10.71	0.059	-13.9162	45.3146	0.358919	81
mAb-5	5	50	61.15	67.66	77.42	84.12	99.5	0.5	10.827	0.019	-7.81168	45.5381	0.164371	76
mAb-5	5	150	60.07	67.17	77.01	83.46	99.5	0.5	11.663	0.16	-1.20244	42.7855	0.183025	75
mAb-5	6	0	66.59	73.16	78.75	85.51	99.5	0.5	11.017	0.056	-10.4831	45.3721	0.302284	78
mAb-5	6	50	66.16	72.6	78.33	85.94	99.4	0.6	11.287	0.08	0.627005	42.7444	0.216548	77
mAb-5	6	150	65.47	71.85	77.92	85.87	99.5	0.5	12.7	0.229	-5.32456	40.2096	0.224828	76
mAb-5	7	0	67.37	72.7	77.97	85.58	99.5	0.5	16.45	0.34	11.1941	38.965	0.134094	75
mAb-5	7	50	67.15	72.62	77.89	85.63	99.5	0.5	12.423	0.206	-1.24562	39.9471	0.191171	62
mAb-5	7	150	66.69	72.42	77.76	85.65	99.5	0.5	12.357	0.195	-6.34622	42.0356	0.31553	76
mAb-5	8	0	66.66	72.38	77.52	85.19	99.5	0.5	12.11	0.15	-10.3372	42.6595	0.269589	60
mAb-5	8	50	66.68	72.47	77.48	85.16	99.5	0.5	12.017	0.164	-2.59313	40.6505	0.143427	75
mAb-5	8	150	66.31	72.3	77.51	85.46	99.5	0.5	11.64	0.097	-12.6367	43.0026	0.0597838	76
