# Supplementary material for: Analytical Workflows to Unlock Predictive Power in Biotherapeutic Developability
Source: Pharm Res. 2022 Dec 5;40(2):487–500. doi: 10.1007/s11095-022-03448-y (PMC9944381; doi:10.1007/s11095-022-03448-y)
Supplement: Supplementary file 3 — Supplementary file3 (XLSX 23 kb) [file 11095_2022_3448_MOESM3_ESM.xlsx]

## Sheet: ESM_3
Sample			DSC results (oC)				SLS results (oC)		Combined results
mAb	pH	[NaCl] (mM)	Tonset	Tm(CH2)	Tm(CH3)	Tm(Fab)	Tagg1	Tagg2	Χunfolde	Aggregation domain			Notes
mAb-1	4	0	44.58	51.13	N/Aa	85.19	N/Ab	90d	N/A	N/A			a For mAb-1 the Tm(CH3) could not be determined due to overlap with the Fab peak
mAb-1	4	50	37.32	43.62	N/A	80.88	76	90	0.25	Fab			b N/A: missing values due to no aggregation observed during the thermal ramp
mAb-1	4	150	37.14	43	N/A	80.11	74	79	0.176	Fab			c Missing values of Tagg1 and Tagg2 for mAb-4 due to aggregation during sample preparation at room temperature
mAb-1	5	0	54.57	60.09	N/A	88.31	87	88.5	0.4792	Fab			d Tagg2 was set to 90 where the signal remained < 3000 kcps throughout the thermal ramp
mAb-1	5	50	52.9	57.06	N/A	86.28	85	85.3	0.388	Fab			e Χunfold: fraction of unfolded protein before Tagg1 (N/A: not calculated due to Tagg1 missing)
mAb-1	5	150	51.2	55.5	N/A	84.81	60	80.2	0.087	CH2
mAb-1	6	0	60.23	64.84	N/A	86.69	69	84.5	0.093	CH2
mAb-1	6	50	59.01	63.69	N/A	86.4	63	83	0.053	CH2
mAb-1	6	150	57.51	62.13	N/A	85.92	59	83	0.021	CH2
mAb-1	7	0	59.96	65.68	N/A	85.71	72	82.2	0.082	CH2
mAb-1	7	50	59.41	64.81	N/A	85.63	76	83.2	0.079	CH2
mAb-1	7	150	58.29	63.7	N/A	85.46	83	83.1	0.201	Fab
mAb-1	8	0	59.89	65.09	N/A	85.26	74	83	0.11	CH2
mAb-1	8	50	59.42	64.23	N/A	85.13	82	83.9	0.412	Fab
mAb-1	8	150	58.29	63.5	N/A	85	82	82.7	0.236	Fab
mAb-2	4	0	57.68	63.27	87.65	78.48	N/A	90	N/A	N/A
mAb-2	4	50	51.09	57.58	83.73	75.47	76	90	0.709	Fab
mAb-2	4	150	50.87	58.02	83.63	75.54	72	76.5	0.309	Fab
mAb-2	5	0	63.33	69.77	84.98	79.71	81	90	0.711	Fab
mAb-2	5	50	61.29	67.92	84.58	79.24	74	81	0.232	Fab
mAb-2	5	150	60.56	67.4	83.95	78.87	72	77.2	0.195	Fab
mAb-2	6	0	66.32	73.34	85.31	79.91	76	78.7	0.266	Fab
mAb-2	6	50	65.91	72.74	85.49	79.7	74	77.9	0.196	Fab
mAb-2	6	150	65.14	72.05	85.54	79.48	74	78	0.218	Fab
mAb-2	7	0	66.78	73.74	85.38	78.94	68	74.2	0.219	CH2
mAb-2	7	50	66.56	73.59	85.3	78.86	73	75.2	0.1438	Fab
mAb-2	7	150	65.97	73.66	85.26	78.68	74	76.8	0.2156	Fab
mAb-2	8	0	65.68	73.8	85.18	78.55	72	74.7	0.149	Fab
mAb-2	8	50	65.52	73.39	84.84	78.46	73	75.5	0.199	Fab
mAb-2	8	150	65.25	73.27	84.86	78.35	74	77.5	0.246	Fab
mAb-3	4	0	50	57.01	64.61	79.64	N/A	90	N/A	N/A
mAb-3	4	50	43.68	51.6	59.47	75.21	64	90	0.188	Fab
mAb-3	4	150	43.33	52.5	61.15	75.49	58	74.2	0.21	Fab
mAb-3	5	0	56.71	63.92	71.86	84.81	67	85.7	0.15	Fab
mAb-3	5	50	55.44	62.53	71.44	83.48	65	81.2	0.143	Fab
mAb-3	5	150	54.97	62	71.83	82.85	56	77	0.012	CH2
mAb-3	6	0	62.1	68.87	73.29	85.77	63	71.3	0.025	CH2
mAb-3	6	50	61.62	68.32	73.52	85.5	63	71.1	0.014	CH2
mAb-3	6	150	60.84	67.68	73.81	85.22	72	74.2	0.2	CH2
mAb-3	7	0	63.47	70.1	74.14	85.26	72	72.5	0.169	CH2
mAb-3	7	50	63.18	69.82	73.91	84.98	73	74.2	0.21	CH2
mAb-3	7	150	62.2	69.17	73.86	84.55	74	79.5	0.285	Fab
mAb-3	8	0	62.36	70.03	73.74	84.53	74	75.2	0.298	CH2
mAb-3	8	50	61.87	69.68	73.52	84.26	73	79.1	0.316	Fab
mAb-3	8	150	61.28	68.97	73.14	83.89	73	80.9	0.342	Fab
mAb-4	4	0	57.22	63.07	81.28	70.09	N/A	90	N/A	N/A
mAb-4	4	50	51.73	57.65	77.23	70.66	71	90	0.588	Fab
mAb-4	4	150	51.71	58.03	77.83	71.44	70	72.1	0.3416	Fab
mAb-4	5	0	61.64	77.31	84.72	69.18	69	74	0.298	Fab
mAb-4	5	50	60.7	76.58	84.13	70.91	70	70.7	0.29	Fab
mAb-4	5	150	60.17	76.65	83.76	72.48	71	72.1	0.291	Fab
mAb-4	6	0	65.61	78.68	85.58	72.63	N/Ac	N/Ac	N/A	N/A
mAb-4	6	50	63.43	78.79	85.23	70.26	N/Ac	N/Ac	N/A	N/A
mAb-4	6	150	64.28	76.33	85.2	71.38	71	71.9	0.4312	Fab
mAb-4	7	0	62.3	75.11	84.74	68.93	N/Ac	N/Ac	N/A	N/A
mAb-4	7	50	62.53	74.82	84.78	69.16	69	70.4	0.277	Fab
mAb-4	7	150	64.02	75.74	84.54	70.79	71	72	0.388	Fab
mAb-4	8	0	60.16	71.27	84.47	67.11	68	70.7	0.342	Fab
mAb-4	8	50	61.87	74.95	84.38	68.77	69	71.1	0.335	Fab
mAb-4	8	150	63.43	74.83	84.28	70.4	71	72.2	0.435	Fab
mAb-5	4	0	57.37	62.76	82.53	76.61	N/A	90	N/A	N/A
mAb-5	4	50	51.34	57.52	80.16	74.04	75	90	0.707	Fab
mAb-5	4	150	51.01	57.91	80.06	74.13	72	74.7	0.343	Fab
mAb-5	5	0	63.6	69.52	85.65	78.04	81	90	0.794	Fab
mAb-5	5	50	61.15	67.66	84.12	77.42	76	79	0.279	Fab
mAb-5	5	150	60.07	67.17	83.46	77.01	75	77.5	0.332	Fab
mAb-5	6	0	66.59	73.16	85.51	78.75	78	79	0.413	Fab
mAb-5	6	50	66.16	72.6	85.94	78.33	77	78.1	0.329	Fab
mAb-5	6	150	65.47	71.85	85.87	77.92	76	77.1	0.271	Fab
mAb-5	7	0	67.37	72.7	85.58	77.97	75	76	0.185	CH2
mAb-5	7	50	67.15	72.62	85.63	77.89	62	76	0	CH2
mAb-5	7	150	66.69	72.42	85.65	77.76	76	77.2	0.281	Fab
mAb-5	8	0	66.66	72.38	85.19	77.52	60	75.9	0.029	CH2
mAb-5	8	50	66.68	72.47	85.16	77.48	75	76.7	0.222	Fab
mAb-5	8	150	66.31	72.3	85.46	77.51	76	77.5	0.317	Fab
